# Supplementary material for: Hypermethylation of the miR-155 gene in the whole blood and decreased plasma level of miR-155 in rheumatoid arthritis
Source: PLoS One. 2020 Jun 2;15(6):e0233897. doi: 10.1371/journal.pone.0233897 (PMC7266293; doi:10.1371/journal.pone.0233897)
Supplement: S2 Table — (XLSX) [file pone.0233897.s002.xlsx]

## Sheet: Patients
Sample ID	[Men 1; Female: 0]	ESR	CRP [mg/L]	number of painful joints	number of swollen joints	VAS PGA	VAS PhGA	MIR155 expression fold change	MIR155 methylation fold change
5	0	37	8.584	14	7	45	60	0.458795	1.53223
16	0	67	33.809	15	6	71	80	1.47175	1.40443
23	0	86	23.4	7	6	73	60	0.762441	1.63707
26	0	14	13.53	14	5	39	43	2.45822	3.27621
39	0	28	19.21	12	4	36	33	1.24777	0.845019
43	0	12	13	14	6	50	54	0.586447	0.734549
57	1	49	10.62	7	4	73	70	1.21979	0.834541
60	0	57	5.11	7	3	50	30	2.18873	2.46057
61	0	31	15.96	21	8	79	70	1.16159	1.86434
65	0	67	20.8	13	9	43	36	7.93918	2.61491
68	1	40	21	9	5	76	80	1.34103	0.820843
73	0	28	0.64	4	12	63	55	0.660866	2.60648
74	0	57	11.1	11	13	70	66	1.17217	0.821374
88	0	67	17.47	15	12	53	60	1.05456	1.5319
89	0	10	8.5	21	0	95	5	1.8859	1.70142
91	1	48	25.3	4	3	82	77	0.797444	1.5982
100	0	58	10.32	5	1	68	60	0.307084	0.367943
101	1	57	85.2	5	5	55	50	0.529986	22.3238
105	0	43	20.76	9	10	66	51	0.320614	1.97237
108	0	51	23.4	8	9	84	80	0.888961	1.67058
114	0	9	7.2	14	6	71	70	0.531392	1.19106
118	0	93	52.3	5	5	85	70	0.258638	0.592911
122	0	93	43.1	4	12	67	49	0.436143	0.638949
124	0	95	12.8	11	10	90	86	0.116131	0.727869
126	1	22	19.7	12	7	71	64	0.289591	1.07413
133	1	62	29.1	12	3	72	64	0.137552	0.747311
134	0	63	62.2	13	14	63	49	0.164354	0.853103
136	0	74	95.3	13	10	72	70	0.108828	0.820354
137	0	19	11.9	11	2	69	61	0.134859	2.2467
151	1	80	228	3	4	51	46	0.209014	0.876598
152	0	67	67.6	1	12	66	49	0.118576	0.312234
153	0	79	7.2	13	7	49	45	0.132581	0.348573
160	0	25	1.7	12	0	67	58	0.143828	4.13798
1	0	20	17.98	2	1	4	6	1.40361	0.468806
10	0	34	15.2	3	2	45	35	0.930999	11.4884
13	0	13	3.986	5	6	62	70	1.35184	0.897157
14	1	25	16.607	4	1	12	15	0.495117	0.49145
18	0	31	3.4	3	0	9	15	0.621747	0.879624
19	0	24	21	4	7	28	20	1.07748	0.484949
22	0	21	0.261	4	0	8	6	0.695092	0.629706
25	0	16	11.2	5	4	12	15	0.239082	1.74693
36	0	33	28.02	7	6	33	40	1.18545	0.67371
40	0	23	9.9	2	1	35	27	1.91525	0.50393
45	1	35	9.132	0	3	29	35	0.707214	1.11975
48	0	9	0.355	5	6	73	70	0.658037	0.641842
49	1	12	1.39	6	4	41	40	0.449593	1.81793
50	0	95	31.75	5	3	11	15	0.409153	0.939086
52	0	10	2.252	9	0	27	30	1.01744	1.83845
54	0	16	2.077	5	1	11	10	1.01056	1.37847
56	0	45	9.9	7	0	19	10	1.39601	18.1395
58	1	38	25.65	1	4	33	50	0.374599	1.24175
59	0	11	4.289	7	2	33	30	1.80911	0.568046
66	0	31	11.522	3	0	33	20	2.91634	1.90837
67	0	19	4.75	1	1	20	15	0.579167	1.38556
69	0	25	7.25	2	5	34	40	2.56818	0.481473
72	0	49	3.606	4	0	17	20	2.32791	0.95016
75	0	46	45	1	2	28	25	0.571711	0.415702
76	0	33	11.68	2	0	88	20	0.371359	0.603042
80	0	46	21.8	1	0	30	15	0.510159	0.89721
81	1	3	2.01	6	3	52	41	4.56799	2.66485
82	1	40	27.5	1	1	47	33	5.24456	0.553966
83	0	31	16	5	1	61	20	1.09675	0.916611
85	0	17	0.004	2	7	6	30	1.35114	0.922103
86	1	16	5.6	6	0	20	5	3.576	0.749262
92	0	113	38.1	1	0	25	22	0.38723	2.11303
96	0	12	3.1	5	0	67	60	0.857929	5.88442
97	0	25	0.5	4	1	9	7	0.601376	1.63549
98	0	18	0.57	8	0	70	70	0.263854	4.77716
102	1	14	0.68	5	0	23	20	0.996548	16.3873
104	0	37	16.46	5	0	18	15	0.338201	0.670943
106	0	53	14.6	6	0	22	15	0.56289	1.23431
115	0	18	5.24	2	0	29	21	0.260873	2.43361
117	1	37	25.7	3	2	40	40	0.23742	1.45225
121	0	21	18.5	2	0	42	22	1.31548	5.10783
129	0	47	3.01	1	0	10	5	0.142594	1.10011
132	0	27	14.4	8	3	39	36	0.460323	1.00317
135	0	18	0.3	5	0	59	43	0.238742	0.853103
139	0	24	7.89	1	1	42	36	0.192651	1.34609
141	0	30	26.5	2	2	68	56	0.226977	0.818035
3	0	13	0.365	3	0	10	7	0.428472	2.13814
8	0	30	0.303	1	0	16	16	1.03792	0.653038
9	0	11	0.253	1	1	8	10	2.28001	4.00955
11	0	28	0.735	1	0	9	5	1.01649	0.580847
34	0	74	12.8	0	0	4	2	0.582589	1.1615
35	0	21	2.74	1	0	8	10	0.389227	1.19443
41	0	27	2.755	1	0	17	10	1.11523	0.741876
44	0	21	0.8	1	1	9	7	0.526678	0.823566
46	0	36	17.059	0	1	3	3	0.687757	0.551898
55	1	11	6.385	2	0	15	10	1.30336	3.09461
62	0	66	19.11	0	0	6	2	3.86394	1.00171
71	0	43	0.619	0	0	12	7	0.785857	1.24331
93	0	48	4.56	0	0	20	10	0.358296	1.38697
112	0	60	9.9	2	0	10	5	0.336908	1.00432
140	1	19	4.62	1	2	8	3	0.238212	0.939733
31	0	27	4.86	1	0	21	15	1.12143	3.14074
84	0	9	3.217	4	0	8	3	0.939827	1.76504
2	0	2	0.184	4	0	15	16	0.939936	20.8776
4	0	3	0.698	4	0	17	15	1.06818	1.93225
6	1	27	12.96	0	0	9	5	0.395531	2.39253
7	0	13	0.387	0	0	0	0	2.02516	1.0876
15	0	4	0.361	2	2	10	15	2.33795	0.991035
20	0	2	0.055	0	0	8	5	0.861427	0.509211
21	0	8	3.45	1	0	6	4	0.365084	0.448909
24	0	5	0.44	2	3	12	18	0.298558	2.02979
27	0	8	9.35	0	1	2	5	0.852374	1.84253
32	0	2	0.629	0	0	23	20	1.31007	0.464558
33	0	6	0.116	1	0	8	1	0.857107	0.825122
37	0	2	0.505	0	0	1	1	2.58831	0.957535
42	0	10	1.6	2	0	3	2	0.568513	1.04974
47	0	3	0.026	1	1	27	14	0.444101	0.532381
51	0	13	4.725	0	0	9	7	1.54283	4.49887
63	0	7	0.105	4	0	0	0	0.360651	2.54085
64	0	15	7.38	1	0	5	3	3.86361	14.2289
70	0	15	0.4	0	0	15	11	8.52544	0.904706
78	0	9	1.4	0	0	3	1	1.28598	1.3697
87	0	2	0.015	1	0	10	3	2.53125	1.36959
90	0	9	0.38	1	1	3	1	1.18035	2.77884
94	0	7	0.72	1	4	2	5	0.431536	4.34082
95	0	2	0.4	1	0	8	7	0.45379	2.44919
113	0	27	5.84	0	0	1	0	0.284849	1.04196
159	0	15	0.15	4	1	22	10	0.254252	1.67234
150	0	40	0.75	2	2	10	12	1.42824	2.91691

## Sheet: Controls
Sample ID	[Men 1; Female: 0]	ESR	CRP [mg/L]	number of painful joints	number of swollen joints	VAS PGA	VAS PhGA	MIR155 expression fold change	MIR155 methylation fold change
109	1	3	3.9					5.40657	6.00747
110	0	24	1.97					12.5283	2.13587
111	1	16	0.08					8.72912	1.15954
127	0	32	1.4					10.1718	0.586001
128	0	16	0.45					4.24695	2.52417
143	1	19	0.6					0.905232	10.7586
144	0	9	1.97					1.47543	3.05429
145	0	22	0.08					0.675577	3.53087
146	0	24	1.4					1.70634	3.01021
147	0	21	0.45					1.37277	4.62135
154	0	5	0.1					0.190828	3.99355
155	0	5	0.18					0.340498	4.46385
156	0	22	1.2					3.59168	4.62029
157	0	11	0.49					0.156101	4.73838
158	0	34	5.9					0.95663	0.710752
161	0	31	3.04					1.00853	1.04562
162	0	3	0.25					4.45607	3.70178
163	1	7	0.7					2.66292	1.65944
164	1	15	0.58					4.16633	6.52397
165	0	3	0.2					3.99856	3.94748
166	1	20	1.93					3.13044	4.31112
167	0	10	0.16					3.58724	6.18797
168	1	2	0.16					3.87438	17.7604
169	0	5	5.54					2.21512	2.60509
170	0	8	0.19					0.704021	1.64988
171	0	10	0.31					0.751817	13.9997
172	0	17	1.15					1.19407	3.48964
173	0	19	3.9					0.509135	2.14676
174	0	7	3.64					1.40655	3.54422
175	0	17	0.19					2.86384	4.28937

## Sheet: Overall
Sample ID	[Men 1; Female: 0]	ESR	CRP [mg/L]	number of painful joints	number of swollen joints	VAS PGA	VAS PhGA	MIR155 expression fold change	MIR155 methylation fold change
5	0	37	8.584	14	7	45	60	0.458795	1.53223
16	0	67	33.809	15	6	71	80	1.47175	1.40443
23	0	86	23.4	7	6	73	60	0.762441	1.63707
26	0	14	13.53	14	5	39	43	2.45822	3.27621
39	0	28	19.21	12	4	36	33	1.24777	0.845019
43	0	12	13	14	6	50	54	0.586447	0.734549
57	1	49	10.62	7	4	73	70	1.21979	0.834541
60	0	57	5.11	7	3	50	30	2.18873	2.46057
61	0	31	15.96	21	8	79	70	1.16159	1.86434
65	0	67	20.8	13	9	43	36	7.93918	2.61491
68	1	40	21	9	5	76	80	1.34103	0.820843
73	0	28	0.64	4	12	63	55	0.660866	2.60648
74	0	57	11.1	11	13	70	66	1.17217	0.821374
88	0	67	17.47	15	12	53	60	1.05456	1.5319
89	0	10	8.5	21	0	95	5	1.8859	1.70142
91	1	48	25.3	4	3	82	77	0.797444	1.5982
100	0	58	10.32	5	1	68	60	0.307084	0.367943
101	1	57	85.2	5	5	55	50	0.529986	22.3238
105	0	43	20.76	9	10	66	51	0.320614	1.97237
108	0	51	23.4	8	9	84	80	0.888961	1.67058
114	0	9	7.2	14	6	71	70	0.531392	1.19106
118	0	93	52.3	5	5	85	70	0.258638	0.592911
122	0	93	43.1	4	12	67	49	0.436143	0.638949
124	0	95	12.8	11	10	90	86	0.116131	0.727869
126	1	22	19.7	12	7	71	64	0.289591	1.07413
133	1	62	29.1	12	3	72	64	0.137552	0.747311
134	0	63	62.2	13	14	63	49	0.164354	0.853103
136	0	74	95.3	13	10	72	70	0.108828	0.820354
137	0	19	11.9	11	2	69	61	0.134859	2.2467
151	1	80	228	3	4	51	46	0.209014	0.876598
152	0	67	67.6	1	12	66	49	0.118576	0.312234
153	0	79	7.2	13	7	49	45	0.132581	0.348573
160	0	25	1.7	12	0	67	58	0.143828	4.13798
1	0	20	17.98	2	1	4	6	1.40361	0.468806
10	0	34	15.2	3	2	45	35	0.930999	11.4884
13	0	13	3.986	5	6	62	70	1.35184	0.897157
14	1	25	16.607	4	1	12	15	0.495117	0.49145
18	0	31	3.4	3	0	9	15	0.621747	0.879624
19	0	24	21	4	7	28	20	1.07748	0.484949
22	0	21	0.261	4	0	8	6	0.695092	0.629706
25	0	16	11.2	5	4	12	15	0.239082	1.74693
36	0	33	28.02	7	6	33	40	1.18545	0.67371
40	0	23	9.9	2	1	35	27	1.91525	0.50393
45	1	35	9.132	0	3	29	35	0.707214	1.11975
48	0	9	0.355	5	6	73	70	0.658037	0.641842
49	1	12	1.39	6	4	41	40	0.449593	1.81793
50	0	95	31.75	5	3	11	15	0.409153	0.939086
52	0	10	2.252	9	0	27	30	1.01744	1.83845
54	0	16	2.077	5	1	11	10	1.01056	1.37847
56	0	45	9.9	7	0	19	10	1.39601	18.1395
58	1	38	25.65	1	4	33	50	0.374599	1.24175
59	0	11	4.289	7	2	33	30	1.80911	0.568046
66	0	31	11.522	3	0	33	20	2.91634	1.90837
67	0	19	4.75	1	1	20	15	0.579167	1.38556
69	0	25	7.25	2	5	34	40	2.56818	0.481473
72	0	49	3.606	4	0	17	20	2.32791	0.95016
75	0	46	45	1	2	28	25	0.571711	0.415702
76	0	33	11.68	2	0	88	20	0.371359	0.603042
80	0	46	21.8	1	0	30	15	0.510159	0.89721
81	1	3	2.01	6	3	52	41	4.56799	2.66485
82	1	40	27.5	1	1	47	33	5.24456	0.553966
83	0	31	16	5	1	61	20	1.09675	0.916611
85	0	17	0.004	2	7	6	30	1.35114	0.922103
86	1	16	5.6	6	0	20	5	3.576	0.749262
92	0	113	38.1	1	0	25	22	0.38723	2.11303
96	0	12	3.1	5	0	67	60	0.857929	5.88442
97	0	25	0.5	4	1	9	7	0.601376	1.63549
98	0	18	0.57	8	0	70	70	0.263854	4.77716
102	1	14	0.68	5	0	23	20	0.996548	16.3873
104	0	37	16.46	5	0	18	15	0.338201	0.670943
106	0	53	14.6	6	0	22	15	0.56289	1.23431
115	0	18	5.24	2	0	29	21	0.260873	2.43361
117	1	37	25.7	3	2	40	40	0.23742	1.45225
121	0	21	18.5	2	0	42	22	1.31548	5.10783
129	0	47	3.01	1	0	10	5	0.142594	1.10011
132	0	27	14.4	8	3	39	36	0.460323	1.00317
135	0	18	0.3	5	0	59	43	0.238742	0.853103
139	0	24	7.89	1	1	42	36	0.192651	1.34609
141	0	30	26.5	2	2	68	56	0.226977	0.818035
3	0	13	0.365	3	0	10	7	0.428472	2.13814
8	0	30	0.303	1	0	16	16	1.03792	0.653038
9	0	11	0.253	1	1	8	10	2.28001	4.00955
11	0	28	0.735	1	0	9	5	1.01649	0.580847
34	0	74	12.8	0	0	4	2	0.582589	1.1615
35	0	21	2.74	1	0	8	10	0.389227	1.19443
41	0	27	2.755	1	0	17	10	1.11523	0.741876
44	0	21	0.8	1	1	9	7	0.526678	0.823566
46	0	36	17.059	0	1	3	3	0.687757	0.551898
55	1	11	6.385	2	0	15	10	1.30336	3.09461
62	0	66	19.11	0	0	6	2	3.86394	1.00171
71	0	43	0.619	0	0	12	7	0.785857	1.24331
93	0	48	4.56	0	0	20	10	0.358296	1.38697
112	0	60	9.9	2	0	10	5	0.336908	1.00432
140	1	19	4.62	1	2	8	3	0.238212	0.939733
31	0	27	4.86	1	0	21	15	1.12143	3.14074
84	0	9	3.217	4	0	8	3	0.939827	1.76504
2	0	2	0.184	4	0	15	16	0.939936	20.8776
4	0	3	0.698	4	0	17	15	1.06818	1.93225
6	1	27	12.96	0	0	9	5	0.395531	2.39253
7	0	13	0.387	0	0	0	0	2.02516	1.0876
15	0	4	0.361	2	2	10	15	2.33795	0.991035
20	0	2	0.055	0	0	8	5	0.861427	0.509211
21	0	8	3.45	1	0	6	4	0.365084	0.448909
24	0	5	0.44	2	3	12	18	0.298558	2.02979
27	0	8	9.35	0	1	2	5	0.852374	1.84253
32	0	2	0.629	0	0	23	20	1.31007	0.464558
33	0	6	0.116	1	0	8	1	0.857107	0.825122
37	0	2	0.505	0	0	1	1	2.58831	0.957535
42	0	10	1.6	2	0	3	2	0.568513	1.04974
47	0	3	0.026	1	1	27	14	0.444101	0.532381
51	0	13	4.725	0	0	9	7	1.54283	4.49887
63	0	7	0.105	4	0	0	0	0.360651	2.54085
64	0	15	7.38	1	0	5	3	3.86361	14.2289
70	0	15	0.4	0	0	15	11	8.52544	0.904706
78	0	9	1.4	0	0	3	1	1.28598	1.3697
87	0	2	0.015	1	0	10	3	2.53125	1.36959
90	0	9	0.38	1	1	3	1	1.18035	2.77884
94	0	7	0.72	1	4	2	5	0.431536	4.34082
95	0	2	0.4	1	0	8	7	0.45379	2.44919
113	0	27	5.84	0	0	1	0	0.284849	1.04196
159	0	15	0.15	4	1	22	10	0.254252	1.67234
150	0	40	0.75	2	2	10	12	1.42824	2.91691
109	1	3	3.9					5.40657	6.00747
110	0	24	1.97					12.5283	2.13587
111	1	16	0.08					8.72912	1.15954
127	0	32	1.4					10.1718	0.586001
128	0	16	0.45					4.24695	2.52417
143	1	19	0.6					0.905232	10.7586
144	0	9	1.97					1.47543	3.05429
145	0	22	0.08					0.675577	3.53087
146	0	24	1.4					1.70634	3.01021
147	0	21	0.45					1.37277	4.62135
154	0	5	0.1					0.190828	3.99355
155	0	5	0.18					0.340498	4.46385
156	0	22	1.2					3.59168	4.62029
157	0	11	0.49					0.156101	4.73838
158	0	34	5.9					0.95663	0.710752
161	0	31	3.04					1.00853	1.04562
162	0	3	0.25					4.45607	3.70178
163	1	7	0.7					2.66292	1.65944
164	1	15	0.58					4.16633	6.52397
165	0	3	0.2					3.99856	3.94748
166	1	20	1.93					3.13044	4.31112
167	0	10	0.16					3.58724	6.18797
168	1	2	0.16					3.87438	17.7604
169	0	5	5.54					2.21512	2.60509
170	0	8	0.19					0.704021	1.64988
171	0	10	0.31					0.751817	13.9997
172	0	17	1.15					1.19407	3.48964
173	0	19	3.9					0.509135	2.14676
174	0	7	3.64					1.40655	3.54422
175	0	17	0.19					2.86384	4.28937
